# Supplementary material for: Regular caffeine consumption & subjective sleep quality: A systematic review
Source: JAR Life. 2025 Feb 8;14:100005. doi: 10.1016/j.jarlif.2025.100005 (PMC12717775; doi:10.1016/j.jarlif.2025.100005)
Supplement: Supplementary file 2 [file mmc2.xlsx]

## Sheet: Sheet1
EXCLUSION CRITERIA
Results only talked about objective sleep quality or no scoring scale	Not full-text research article	Acute consumption (less than 1 month and not converted to average daily intake)	Units used for the amount of caffeine other than grams or milligrams	Did not specify the amount of consumption (just say the frequency of use, whether to use or not ...)
Adolescents living the 24/7 lifestyle: effects of caffeine and technology on sleep duration and daytime functioning	Insomnia, tachycardia, and cola drinks	A naturalistic investigation of the effects of day-long consumption of tea, coffee and water on alertness, sleep onset and sleep quality	Adolescent substance use, sleep, and academic achievement: evidence of harm due to caffeine	A questionnaire survey of sleep and night-time behaviour in a community-based sample of adults with intellectual disability
Associations of Caffeinated Beverage Consumption and Screen Time with Excessive Daytime Sleepiness in Korean High School Students	Stimulants and sleep in man	Caffeine use as a model of acute and chronic insomnia	Association between coffee, tobacco, and alcohol daily consumption and sleep/wake cycle: an actigraphy study in euthymic patients with bipolar disorders	Association between eveningness preference, socio-behavioral factors, and insomnia symptoms in Korean adolescents
Benzodiazepines and caffeine: effect on daytime sleepiness, performance, and mood	Caffeine Consumption Habits, Sleep Quality, Sleep Quantity, and Perceived Stress of Undergraduate Nursing Students	Nutrition Influences Caffeine-Mediated Sleep Loss in Drosophila	Associations between high caffeine consumption, driving safety indicators, sleep and health behaviours in truck drivers	Association of overweight, obesity and insufficient sleep duration and related lifestyle factors among school children and adolescents
Buzzed before bedtime: hidden harms of late day caffeine consumption		Subjective and objective measures of sleepiness: effect of benzodiazepine and caffeine on their relationship	Associations Between High Plasma Methylxanthine Levels, Sleep Disorders and Polygenic Risk Scores of Caffeine Consumption or Sleep Duration in a Swiss Psychiatric Cohort	Association of sleep hygiene-related factors and sleep quality among university students in Hong Kong
Caffeine and screen time in adolescence: associations with short sleep and obesity		The Effect of Caffeine Ingestion during Evening Exercise on Subsequent Sleep Quality in Females	Caffeine consumption, sleep, and affect in the natural environments of depressed youth and healthy controls	Association of the Pattern and Quality of Sleep with Consumption of Stimulant Beverages, Cigarette and Alcohol among Medical Students
Caffeine Consuming Children and Adolescents Show Altered Sleep Behavior and Deep Sleep		The effects of caffeine and evening meals on sleep and performance, mood and cardiovascular functioning the following day	Caffeine metabolism and coffee-attributed sleep disturbances	CIRCADIAN RHYTHMS. Caffeine, the circadian clock, and sleep
Caffeine consumption and weekly sleep patterns in US seventh-, eighth-, and ninth-graders		The effects of caffeine on simulated night-shift work and subsequent daytime sleep	Caffeine preserves quiet sleep in preterm neonates	Methylxanthines and sleep
Caffeine reduces low-frequency delta activity in the human sleep EEG		Circadian rhythmometry before and after relief of delayed sleep-onset insomnia following total caffeine withdrawal	Caffeine Use and Associations With Sleep in Adolescents With and Without ADHD	Evening intake of alcohol, caffeine, and nicotine: night-to-night associations with sleep duration and continuity among African Americans in the Jackson Heart Sleep Study
Caffeine use in a Super Rugby game and its relationship to post-game sleep		Impact of Caffeine Intake on 800-m Running Performance and Sleep Quality in Trained Runners	Deteriorated sleep quality and influencing factors among undergraduates in northern Guizhou, China	High caffeine intake in adolescents: associations with difficulty sleeping and feeling tired in the morning
Caffeine intake (200 mg) in the morning affects human sleep and EEG power spectra at night		Naturalistic Effects of Five Days of Bedtime Caffeine Use on Sleep, Next-Day Cognitive Performance, and Mood	Dietary behaviors and poor sleep quality among young adult women: watch that sugary caffeine!	Insomnia and Regulation of Sleep-Wake Cycle With Drugs Among Adolescent Risky Drinkers
Caffeine exposure from beverages and its association with self-reported sleep duration and quality in a large sample of Icelandic adolescents		The impact of daily caffeine intake on nighttime sleep in young adult men	Does Caffeine Consumption Influence Postcompetition Sleep in Professional Rugby League Athletes? A Case Study	Interactions Between Energy Drink Consumption and Sleep Problems: Associations with Alcohol Use Among Young Adolescents
Caffeine is a respiratory stimulant without effect on sleep in the short-term in late-preterm infants		The effects of caffeine abstinence on sleep: a pilot study	Energy drink consumption among Australian adolescents associated with a cluster of unhealthy dietary behaviours and short sleep duration	Investigating the sleep habits in individual and team-sport athletes using the Athlete Sleep Behavior Questionnaire and the Pittsburgh Sleep Quality Index
Caffeine or melatonin effects on sleep and sleepiness after rapid eastward transmeridian travel		The Impact of Caffeine Intake on Mental Health Symptoms in Postmenopausal Females with Overactive Bladder Symptoms: A Randomized, Double-Blind, Placebo-Controlled Trial	Daily caffeine use and the sleep of college students	Long working hours, poor sleep quality, and work-family conflict: determinant factors of fatigue among Indonesian tugboat crewmembers
Caffeine-induced sleep disruption: Effects on waking the following day and its reversal with an hypnotic		Effects of caffeinated vs. non-caffeinated alcoholic beverage on next-day hangover incidence and severity, perceived sleep quality, and alertness	Distinct sensitivity to caffeine-induced insomnia related to age	Motivations Influencing Caffeine Consumption Behaviors among College Students in Korea: Associations with Sleep Quality
Challenging sleep in aging: the effects of 200 mg of caffeine during the evening in young and middle-aged moderate caffeine consumers		Does a single cup of coffee at dinner alter the sleep? A controlled cross-over randomised trial in real-life conditions	Effect of caffeine on sleep and behaviour in nursing home residents with dementia	Poor sleep quality and associated factors among prisoners of the Diredawa correctional facility in eastern Ethiopia
Combined caffeine and carbohydrate ingestion: effects on nocturnal sleep and exercise performance in athletes		Caffeine Use in Military Personnel With PTSD: Prevalence and Impact on Sleep	Energy drink consumption and its association with sleep problems among U.S. service members on a combat deployment - Afghanistan, 2010	Prevalence and Factors Associated with Insomnia Among a Representative Sample of the Lebanese Population: Results of a Cross-Sectional Study
The Role of Environmental Factors on Sleep Patterns and School Performance in Adolescents		Regular Caffeine Intake Delays REM Sleep Promotion and Attenuates Sleep Quality in Healthy Men	Prevalence and Risk Factors of Poor Sleep Quality in Collegiate Athletes during COVID-19 Pandemic: A Cross-Sectional Study	Prevalence and risk factors of insomnia in solid tumor patients in a tertiary care hospital
Effect of caffeine on sleep: EEG study in late middle age people		Caffeine Effects on Sleep Taken 0, 3, or 6 Hours before Going to Bed	Sleep Quality and Nutritional Intake in Subjects with Sleep Issues According to Perceived Stress Levels	Relationships among dietary nutrients and subjective sleep, objective sleep, and napping in women
Differences in pharmacokinetic and electroencephalographic responses to caffeine in sleep-sensitive and non-sensitive subjects			Sleep quality, estradiol levels, and behavioral factors in late reproductive age women	Risk factors for sleep disturbance in patients with cervical myelopathy and its clinical significance: a cross-sectional study
Effect of caffeine on peripheral chemoreceptor activity in premature neonates: interaction with sleep stages			Energy drink consumption, health complaints and late bedtime among young adolescents	Role of environmental factors on sleep patterns of different age groups: A survey-based study
Effect of maternal caffeine consumption on heart rate and sleep time of breast-fed infants			Energy Drinks and Sleep among Adolescents	Sleep quality and sleep patterns in relation to consumption of energy drinks, caffeinated beverages, and other stimulants among Thai college students
Risk factors associated with short sleep duration among Chinese school-aged children			Sleep duration and caffeine consumption in a French middle-aged working population	Sleep quality in women who use different contraceptive methods
Relationship between coffee consumption, sleep duration and smoking status with elastographic parameters of liver steatosis and fibrosis; controlled attenuation parameter and liver stiffness measurements			Frequent nocturnal awakening in children: Prevalence, risk factors, and associations with subjective sleep perception and daytime sleepiness	Study of sleep habits and sleep problems among medical students of pravara institute of medical sciences loni, Western maharashtra, India
Effects of caffeine are more marked on daytime recovery sleep than on nocturnal sleep			Importance of sleep disorders in assessing the association between coffee consumption and all-cause mortality	Symptoms Attributed to Consumption of Caffeinated Beverages in Adolescents
Effects of caffeine on daytime recovery sleep: A double challenge to the sleep-wake cycle in aging			Investigating genetic correlations and causal effects between caffeine consumption and sleep behaviours	The Epidemiology of Sleep Quality, Sleep Patterns, Consumption of Caffeinated Beverages, and Khat Use among Ethiopian College Students
Effects of caffeine on repeated sprint ability, reactive agility time, sleep and next day performance			Lifetime coffee consumption, pineal gland volume, and sleep quality in late life	The relationship of sleep complaints risk factors with sleep phase, quality, and quantity in Japanese workers
Effects of discontinuing coffee intake on iron deficient Guatemalan toddlers' cognitive development and sleep			Locomotive engineers and their spouses: coffee consumption, mood, and sleep reports	Which sleep hygiene factors are important? comprehensive assessment of lifestyle habits and job environment on sleep among office workers
Effects of the adenosine deaminase polymorphism and caffeine intake on sleep parameters in a large population sample			Long-term effects of caffeine therapy for apnea of prematurity on sleep at school age	Poor sleep quality and unhealthy lifestyle during the lockdown: an Italian study
Effects on sleep stages and microarchitecture of caffeine and its combination with zolpidem or trazodone in healthy volunteers			Nurses Consuming Energy Drinks Report Poorer Sleep and Higher Stress	Comprehensive assessment of the impact of life habits on sleep disturbance, chronotype, and daytime sleepiness among high-school students
Sleep duration and consumption of sugar-sweetened beverages and energy drinks among adolescents			Occult caffeine as a source of sleep problems in an older population
Ingestion of green tea with lowered caffeine improves sleep quality of the elderly via suppression of stress			Perceived Stress and Coffee and Energy Drink Consumption Predict Poor Sleep Quality in Podiatric Medical Students A Cross-sectional Study
Factors affecting early neurobehavioral and sleep outcomes in preterm infants			Postmenopausal Women's Quality of Sleep and its Related Factors
Foetal response to maternal coffee intake: role of habitual versus non-habitual caffeine consumption			Prevalence of and factors associated with poor sleep quality and short sleep in a working population in Singapore
Heterocyclic amphetamine derivatives and caffeine on sleep in man			Prevalence of food addiction and association with stress, sleep quality and chronotype: A cross-sectional survey among university students
Impact of daily caffeine intake and timing on electroencephalogram-measured sleep in adolescents			Prevalence of insomnia and its clinical correlates in a general population in Turkey
Incorporation of caffeine into a quantitative model of fatigue and sleep			Prospective evaluation of insomnia in prison using the Pittsburgh Sleep Quality Index: Which are the factors predicting insomnia?
Long-Term Effect of a Single Dose of Caffeine on Sleep, the Sleep EEG and Neuronal Activity in the Peduncular Part of the Lateral Hypothalamus under Constant Dark Conditions			Prospective study of predictors and consequences of insomnia: Personality, lifestyle, mental health, and work-related stressors
Recovery after prolonged sleep deprivation: residual effects of slow-release caffeine on recovery sleep, sleepiness and cognitive functions			Research on Sleep Quality and the Factors Affecting the Sleep Quality of the Nursing Students
Reduced Stress and Improved Sleep Quality Caused by Green Tea Are Associated with a Reduced Caffeine Content			Risk factors for incident chronic insomnia: a general population prospective study
Relation between caffeine and behavioral symptoms in elderly patients with dementia: an observational study			Risk factors for probable REM sleep behavior disorder: A community-based study
Relationships of beverage consumption and actigraphy-assessed sleep parameters among urban-dwelling youth from Mexico			Risk factors of excessive daytime sleepiness in a prospective population-based cohort
Robustness of inter-individual differences in slow wave sleep for daytime sleep periods after total sleep deprivation with or without caffeine administration: potential implications for around-the-clock operations			Sleep and the use of energy products in a combat environment
Sleep is more sensitive to high doses of caffeine in the middle years of life			Sleep Quality and Factors Affecting Sleep in Individuals With an Intestinal Ostomy: A Descriptive Cross-Sectional Study
Sleep organization is unaffected by caffeine in premature infants			Sleep quality during exam stress: the role of alcohol, caffeine and nicotine
Sleep-disordered breathing and caffeine consumption: results of a community-based study			Sleep Quality in a Nigerian Community: Prevalence of Poor Sleep Quality, Risk Factors and Health-Related Quality of Life
Sunlight Exposure, Work Hours, Caffeine Consumption, and Sleep Duration in the Naval Environment			Sleep Quality, Perceived Stress, and Caffeinated Drinks Intake in Psychiatry Residents: A Cross-Sectional Study
The association between caffeine consumption and objective sleep variables is dependent on ADORA2A c.1083T>C genotypes			Sleep trajectories and mediators of poor sleep: findings from the longitudinal analysis of 41,094 participants of the UK Biobank cohort
The dynamic relationship between daily caffeine intake and sleep duration in middle-aged and older adults			Stability and fragmentation of the activity rhythm across the sleep-wake cycle: the importance of age, lifestyle, and mental health
The effect of caffeine abstinence on sleep among habitual caffeine users with poor sleep			Subjective assessment of sleep quality and its associated factors among adult population in urban puducherry
The effect of dietary caffeine manipulation on blood caffeine, sleep and disturbed behaviour			The Effect of Coffee and Caffeine Consumption on Patients with Multiple Sclerosis-Related Fatigue
The effects of caffeine on sleep in Drosophila require PKA activity, but not the adenosine receptor			The effects of an intensive lifestyle modification program on sleep and stress disorders
The effects of coffee consumption on sleep and melatonin secretion			THE EFFECTS OF COFFEE ON SLEEP
Wired at a young age: the effect of caffeine and technology on sleep duration and body mass index in school-aged children			The quality of sleep and factors associated with poor sleep in Japanese graduate students
The Relationship Between Caffeine, Sleep, and Behavior in Children			The Moderator Role of Caffeine Intake in Adolescents’ Sleep and Health Behaviors
The effect of caffeine on barbiturate sleeping time and brain level			The Uses of Coffee in Highly Demanding Work Contexts: Managing Rhythms, Sleep, and Performance
Dose-related sleep disturbances induced by coffee and caffeine			Too Jittery to Sleep? Temporal Associations of Actigraphic Sleep and Caffeine in Adolescents
Factors associated with sleep disorders in Chinese patients on continuous ambulatory peritoneal dialysis			Understanding sleep habits and associated factors can help to improve sleep in high school adolescents
Novel hypnotics of Japanese traditional herbal medicines to caffeine-induced insomnia in Drosophila by using Newly-developed automated sleep and rhythm analysis system (AutoCircaS)			Factors related to sleep quality in healthy elderly women.
Twin study of caffeine use, ADHD, and disrupted sleep in ABCD youth			Acute and Chronic Effects of Caffeine on Performance, Mood, Headache, and Sleep
Night-time thoughts in high and low worriers: reaction to caffeine-induced sleeplessness			Pharmacokinetic and pharmacodynamic responses to caffeine in poor and normal sleepers
Caffeine consumption, insomnia, and sleep duration: Results from a nationally representative sample			Clinical and physiological correlates of caffeine and caffeine metabolites in primary insomnia
A study of caffeine consumption and symptoms; indigestion, palpitations, tremor, headache and insomnia
Caffeine and energy drink use by combat arms soldiers in Afghanistan as a countermeasure for sleep loss and high operational demands
Factors Associated with Insomnia Among Truck Drivers in Japan
The Relationship of Caffeine Intake with Depression, Anxiety, Stress, and Sleep in Korean Adolescents
The Impact of Genetic Variations in ADORA2A in the Association between Caffeine Consumption and Sleep
Caffeine, Energy Beverage Consumption, Fitness, and Sleep in U.S. Army Aviation Personnel
Wide awake at bedtime? Effects of caffeine on sleep and circadian timing in male adolescents - A randomized crossover trial
